# Supplementary material for: Genetic Evaluation of Milk Production Traits in the Serbian Saanen Goat Population
Source: Animals (Basel). 2025 Oct 16;15(20):3008. doi: 10.3390/ani15203008 (PMC12560933; doi:10.3390/ani15203008)
Supplement: Supplementary file 1 [file animals-15-03008-s001.zip]

Archive with 1 entries (1 files):
- animals-3862863-supplementary.pdf
